# Supplementary material for: Interventions Using Heart Age for Cardiovascular Disease Risk Communication: Systematic Review of Psychological, Behavioral, and Clinical Effects
Source: JMIR Cardio. 2021 Nov 5;5(2):e31056. doi: 10.2196/31056 (PMC8663444; doi:10.2196/31056)
Supplement: Multimedia Appendix 1 [file cardio_v5i2e31056_app1.xlsx]

## Sheet: Quant outcomes
											intervention format (online, paper), comparison groups (standard care, absolute risk alone)
Paper title	Paper authors	Year	Country	Study design	Study population					Number of participants	Intervention format	Comparison groups	Clinical measures						Behavioural measures			Psychological measures				Primary Outcome	Summary of significant effects of heart age communciation	Additional risk communication formats	Underlying model
					Age	Education	Socio-economic status	Health literacy	Race/ culture/ ethnicity				Blood pressure	Cholesterol	Weight	BMI	Waist circumference	Medications	Medication adherence	Lifestyle intentions	Self-report	Risk perceptions	Emotional responses	Credibility	Recall
Effectiveness of the Heart Age tool for improving modifiable cardiovascular risk factors in a Southern European population: a randomized trial	Lopez-Gonzalez AA, Aguilo A, Frontera M, Bennasar-Veny M, Campos I, Vicente-Herrero T, Tomas-Salva M, De Pedro-Gomez J, Tauler P	2013	Balearic Islands (Spain)	RCT	mean 46.1	-	All participants were workers from the public sector'	One of the exclusion criteria was 'having been diagnosed with an impaired ability to fully understand medical advice'	Caucasian	2844	3 groups - control (usual care), Framingham (10 year CVD risk calculated and shown to p's, and explained to them, and usual care), or heart age (heart age calculated and shown to p's, meaning explained, usual care). All of the above done by researchers and clinical assistants	Usual care	systolic BP reduced by 2.31 in FR vs 4.37 in HA, disatolic reduced by 1.77 in FR and 2.88 in HA. Control increased in both	Total reduced by 3.36 in FR, 6.54 in HA. HDL increased by 0.47 in FR and 1.27 in HA. Triglycerides reduced by 2.65 in FR and 5.14 in HA. Control increased in both, decreased in HDL	decreased by 0.22kg in FR, 0.77kg in HA. Control increased by 0.72kg	reduced by 0.11 in FR, 0.27 in HA. Control increased by 0.25	reduced by 0.05 in FR, 0.15 in HA. Control increased by 0.13	-	-	-	physical activity sessions per week decreased in control, but increased to a similar extent in both FR and HA groups. Number of people currently smoking increased in control by 0.9%, decreased in FR by 0.4%, decreased in HA by 1.8%	-	-	-	-	Not specified	Heart age and Framingham risk both result in more behaviour changes and improved cardiovascular health than usual care. They say that HA was more effective than risk score however don't provide significnace values for this	risk %age vs heart age vs control. Verbal communication	Cobain MR. Heart age assessment. London: Unilever, 2012. Available at: www.heartage.me' - this site no longer exists
Evaluating the use of the heart age tool in community pharmacies: a 4-week cluster-randomized controlled trial.	Svendsen K., Jacobs D.R., Morch-Reiersen L.T., Garstad K.W., Henriksen H.B., Telle-Hansen V.H., Retterstol K.	2020	Norway	Cluster RCT	Mean age 60	-	-	-	-	257	heart age (JBS-3 tool) + conventional risk communication	conventional risk communication (each risk factor categorised in 4 groups from good (green) to poor (red), and diet and lifestyle advice given verbally and in written form)	No differences in blood pressure levels	Decreased by median (interquartile range) -0.10 (-0.40, 0.35) mmol/L in the intervention group. Decreased by by -0.20 (-0.70, 0.30) mmol/L (p=0.24) in the control group	-	-	-	-	-	-	Physical activity levels did not change after 4 weeks in any of the groups	-	-	-	-	Not specified	The heart age tool was considered a convenient and motivating communication tool by pharmacy-staff. Nevertheless, communicating CVD risk as heart age was not more effective than conventional risk communication alone in reducing whole-blood cholesterol levels and improving omega-3 status.	each risk factor categorised in 4 groups from good (green) to poor (red)	JBS-3
Can computerized risk profiles help patients improve their coronary risk? the results of the coronary health assessment study (CHAS).	Lowensteyn, L., Joseph, L., Levinton, C., Abrahamowicz, M., Steinert, Y., Grover, S.	1998	Canada	RCT	30-74, mean 51	-	-	-	-	253 physicians, 958 patients	Risk profile shown to patients. This included their 8 year risk of developing coronary disease, and how this risk would reduce if they changed one or more risk factors. Cardiovascular age also shown. Told if overall they are high or low risk	Patients weren't shown the coronary risk profile	no sig difference between change in blood pressure in profile group vs control group (-2 systolic in profile group vs -1.2; -0.9 for diastolic in profile group vs 0.1)	at the 3 month follow up, p's who were shown their risk profile had sig greater reductions in total cholesterol, LDL, and total chol/HDL chol ratio (after adusting for the group differences at baseline and accounting for p's who had the same physician)	-	-	-	-	-	-	-	-	-	-	-	Not specified	overall improvement in coronary risk factors among the profile patients suggests that the risk profile may provide one tool to help patients improve their coronary risk. Improvement was due to lowered LDL-C which in turn decreased total cholesterol. similar results to another study were CHD risk reduction was associated with a decrease in total cholesterol and CHD risk score but not blood pressur…	-	Framingham
Patient Knowledge of Coronary Risk Profile Improves the Effectiveness of Dyslipidemia Therapy. The CHECK-UP Study: A Randomized Controlled Trial	Grover, S. A., Lowensteyn, I., Joseph, L.	2007	Canada	RCT	30-70 years, mean 56.4	-	-	-	-	230 physicians, 2687 patients	Patients shown their risk profile, including their cardiovascular age (for an example of this see Figure 1 below)	Usual care	both systolic and diastolic blood pressure decreased significantly more in the intervention group vs usual care	P's who were shown their risk profile reduced their LDL chol by 51.2mg/dL whereas in usual care it redcued by 48.0mg/dL (significant). Similarly, total chol and cholesterol ratio was significantly more reduced in the intervention group	-	-	-	-	-	-	-	-	-	-	-	Not specified	being shown risk profile (including cardiovascular age) resulted in lowered cholesterol levels at a 1year follow up, vs usual care	Shown as a graph of their risk at each follow up visit to track their reduction in risk	Framingham (or for patients with previously diagnosed CVD, the Cardiovascular Life Expectancy Model)
Visualization of asymptomatic atherosclerotic disease for optimum cardiovascular prevention (VIPVIZA): a pragmatic, open-label, randomised controlled trial	Naslund, Ng, Lundgren, Fharm, Gronlund, Johansson, Lindahl, Lindahl, Lindvall, Nilsson, Nordin, Nordin, Nyman, Rocklov, Vanoli, Weinehall, Wennberg, Wester, Norberg	2019	Sweden	RCT	40, 50 and 60 years	basic to mid-level and high	-	-	-	3175	Each participant and their primary care physician in the intervention group received pictorial presentation of the carotid ultrasound results, including pre­sentations of atherosclerosis as vascular age, with a gauge ranging from green to yellow, orange, and red to illustrate the individual’s biological age compared with chronological age. Also a stylised version of their ultrasound image, some w…	Control group had no pictorial information (unclear as to whether they received the follow up phone call or not)	Systolic increased by 1.6mmHg in control and was stable (-0.2mmHg) in the intervention group	Total and LDL decreased in both groups, but the reduction was greater in the intervention group than in the control group at the 1 year follow up	Slight increase in control group and slight decrease in intervention group	-	-	-	Increase in use of lipid-lowering medication in the intervention group compared to control group	-	-	-	-	-	-	FRS and SCORE at the 1­year follow­up and changes in the two variables from baseline to the 1year folllowup	At the one year follow up, those in the intervention group had a decreased Framingham risk score, whereas in the control group this was increased. SCORE (systematic coronary risk evaluation) measure increased to a lesser extent in the intervention group	'traffic light' approach for the difference in vascular age (See image below)	Framingham
Evaluation of a cardiovascular disease risk assessment tool for the promotion of healthier lifestyles	Soureti A, Hurling R, Murray P, van Mechelen W, Cobain M	2010	UK	RCT	30-60 (mean 45)	-	-	-	-	413	heart age format	%risk format	-	-	-	-	-	-	-	62.6% of p's (who smoked) in heart age group intended to stop smoking vs 52% in %risk group. 84.3% of p's in heart age group intended to eat more healthily (vs 79.9% in %risk) and 82.4% to do more physical activity (vs 76.6% in %risk). - none significant differences	-	no difference in average risk perception between heart age and %risk groups	no difference in terms of levels of worry or perceiving the information as a 'wake up call'. Although for p's who were younger with higher levels of risk, those in the hert age group had a higher 'worried' response and higher likelihood of perceiving message to be a 'wake up call' than the %risk group	no difference in credibiliity between %risk and heart age	-	Not specified	no differences in intention to change behaviour or emotion or credibility or risk perceptions between heart age and %risk. Some influence of heart age format if p's were younger with a high risk . p's in heart age group had risk perceptions more in line with their actual risk	%risk &heart age	It doesn't say but I'm assuming it's the unilever one
Animated randomness, avatars, movement, and personalization in risk graphics. (Multimedia Appendix 3)	Witteman HO, Fuhrel-Forbis A, Wijeysundera HC, et al.	2014	US	RCT	35-75, mean 53	19% finished high school max, 6% trade school, 27% some college but no degree, 11% associate's degree	-	-	11% hispanic, 78% white, 14% black/african american	3630	After answering questions on risk perceptions and seeing a graphic with their risk %age, those in the heart age group saw the message 'In addition to your risk of heart disease and stroke, the calculator can also calculate your ‘heart age’. According to the calculator, right now, you have the heart of an average X year old (wo)man.' on the same page as asking about their behavioural intentions	Did not see their heart age (did see the risk graphic)	-	-	-	-	-	-	-	No difference between heart age and no heart age on quitting smoking, exercising, eating a DASH diet, losing weight, and seeing a doctor in the next 30 days	-	-	-	-	-	Not specified	results suggest that heart age message does not add significantly to the existing impact of a risk graphic	Risk graphics	D'Agostino used for risk calculation in main paper - model not mentioned in the supplement
Is the "Heart Age" Concept Helpful or Harmful Compared to Absolute Cardiovascular Disease Risk? An Experimental Study.	Bonner C., Jansen J., Newell B.R., Irwig L., Teixeira-Pinto A., Glasziou P., Doust J., McKinn S., McCaffery K.	2015	Australia	2x3 factorial design	45-64, 54 mean	(numeracy 4.3 median)	-	-	2 were Aboriginal or Torres Strait Islander	570	P's shown either 5 year absolute risk or heart age, and within that either text only, text + bar graph, or text + line graph		-	-	-	-	-	-	-	For intention to change lifestyle (diet, physical activity, smoking, and the average of these), there were no significant differences between the absolute risk and heart age groups	No risk format effects were found for secondary behavioral outcomes immediately postintervention (intention to see a GP or information-seeking behav- ior) or at 2-week follow-up (percentage adequate diet, adequate physical activity, smokers, or GP appointment for CVD risk assessment)	53% of p's in the heart age group perceived the result as indicating a low risk of having a heart attack or stroke, vs 77% in the % risk group	P's in the heart age group had a less positive emotional response to the risk result compared to p's in the %risk group. Also p's in heart age group had increased negative emotional response (not sig)	Lower for p's in the heart age group vs p's in the % risk group	Those in heart age group significantly more likely to correctly recall their result after 2 weeks (32%) vs risk (16%) . Although the risk format did not make a difference to recall among p's with an older heart age (61% for both formats)	Intention to change lifestyle	Heart age did not improve lifestyle intentions and behaviors compared to absolute risk, was more often interpreted as a higher-risk category by low-risk participants (47% vs 23%), and decreased perceived credibility and positive emotional response. Overall, correct recall dropped from 65% to 24% after 2 weeks, with heart age recalled better than absolute risk at 2 weeks (32% vs 16%).	text only/text + bar graph/text + line graph	Framingham
The effects of infographics and several quantitative versus qualitative formats for cardiovascular disease risk, including heart age, on people's risk understanding.	Damman OC, Vonk SI, van den Haak MJ, van Hooijdonk CMJ, Timmermans DRM	2018	The Netherlands	2x2 between-subjects design	45-65	33% low education level, 43% intermediate, 24% high	-	84% adequate health literacy, 12% possibly limited, 5% limited	-	727	Infographics of qualitative risk information vs text of the same. Each of those two were further divided into risk number (%age risk + icon array) vs no risk number. Then another group received heart age. (All results were hypothetical). Each group also received information about - causes of the risk, timeline of the risk, or consequences of the risk		-	-	-	-	-	-	-	Intention to visit GP and to become more physically active were significantly different between %age risk and heart age (more likely to if seeing heart age) but no difference for eating more healthily and using medication	-	Heart age saw risk as higher	-	In terms of thinking the information is clear, relevant, helpful etc - no difference generally between %age risk and heart age	Results included - those with heart age were correct in recalling their heart age 60.8% of the time, vs 55.2% of the time for %age risk (not significant difference). However, heart age group more likely to recall the verbal label (increased risk - 66.2% vs 50.3%)	Risk comprehension	Heart age postively impacted many variables (vs percentage risk), including risk perception and comprehension, and behavioural intentions	risk %age + description of what this means, with or without icon array. Risk is 'increased', with or without icon array	Framingham

## Sheet: Appendix
	Study details						Intentions to change behaviour						Self-reported behaviour change						Risk perceptions		Emotional response					Credibility		Recall		Clinical				Weight
	Study	Intervention format	Comparison groups	CVD risk algorithm	Participants	Main Findings	Measures used	Effect found?					Measures used	Effect found?					Measures used	Effect found?	Measures used	Effect found?				Measures used	Effect found?	Measures used	Effect found?	Measures used	Effect found?			Measures used	Effect found?
								Smoking	Diet	Physical activity	Seeing a doctor	Medication		Smoking	Diet	Physical activity	Seeing a doctor	Medication				Worry	Wake up call	Positive	Negative						Blood pressure	Cholesterol	Absolute risk		Weight	BMI	Waist circumference
	Soureti et al. (2010) 2 arm RCT in UK	Online questionnaire, post-intervention outcomes.	1. 10 yr percentage risk	Framingham	413; 209 in percentage risk, 204 in heart age Aged 30-60	Intentions to change behaviour No significant differences in intention to stop smoking, improve diet or increase physical activity between heart age and % risk groups. Higher worry and identifying the information as a ‘wake up call’ were significantly correlated with overall intention to change behaviour. Risk perceptions No difference in average risk perception between heart age and % risk group…	Assessed on a ‘strongly disagree– strongly agree’ seven-point scale	X	X	X									1. Perceptions of ‘individual’ CVD risk (‘I think that my chances of getting heart-disease in the short-term are...’) 2. Comparing participants’ risk perceptions against other people of their age (‘I think that my chances of getting heart-disease before other people of my age are...’). The response options were: low, moderate, high, don’t know/not sure.	X	‘I found the results worrying’; ‘I felt this was a wake-up call’	X	X			Unclear (described as 'found the message credible')	X
			2. Heart age
	Witteman et al. (2014) 2 arm RCT in US	Online questionnaire, post-intervention outcomes.	1. 10 yr percentage risk	Framingham	3630, numbers in each group not given Aged 35-74; mean 53	Intentions to change behaviour No difference between heart age and no heart age on quitting smoking, exercising, eating a DASH diet, losing weight, and seeing a doctor in the next 30 days.	Participants were given the text, “There are ways to improve your heart health and reduce your risk of heart disease and stroke. How likely are you to do the following things in the next 30 days?” This was followed by a list of 4 or 5 potential actions: quit smoking (presented only to participants who indicated in the risk calculator they had smoked in the last month); exercise 30 to 60 minutes a…	X	X	X	X
			2. 10 yr percentage risk and heart age
	Bonner et al. (2015) 2x3 factorial design RCT in Australia	Online questionnaire. Participants shown either 5 year absolute risk or heart age, and within that different text and visual formats. Post-intervention outcomes and followed up online 2 weeks later.	1. 5 yr percentage risk (a) text only (b) text + bar graph (c) text + line graph	Framingham	570; 281 in percentage risk, 289 in heart age Aged 45-64; mean 54	Intentions to change behaviour For intention to change lifestyle (diet, physical activity, smoking, and the average of these), there were no significant differences between the heart age and % risk groups. Self reported behaviour change At 2-week follow-up no differences were found between heart age and % risk groups (adequate diet, adequate physical activity, smokers, or making a GP appointment …	Assessed using a 3-item Likert-type scale for each lifestyle aspect. For example, for physical activity, participants rated the following statements from 1 (strongly disagree) to 7 (strongly agree) for the following items: I expect to do more physical activity in the next 2 weeks; I want to do more physical activity in the next 2 weeks; I intend to do more physical activity in the next 2 weeks In…	X	X	X	X		Smoking status was assessed pre-intervention and at 2-week follow-upwith the question ‘‘Do you currently smoke cigarettes?’’ (Response options: yes or no) Physical activity was assessed pre-intervention and at 2-week follow-up using the questions: How many times a week do you usually do 20 minutes or more of vigorous-intensity physical activity that makes you sweat or puff and pant? (e.g., heavy …	X	X	X	X		Assessed as the perceived risk category that the result indicated (low, medium or high)	✓	Assessed using a 6-item Likert-type scale (from 0 [none of this feeling] to 10 [a lot of this feeling]), with positive (hopeful, optimistic, enthusiastic) and negative (afraid, anxious, worried) subscales			✓	X	Assessed with a 4-item Likert- type scale (from 1 [completely disagree] to 7 [completely agree]) scored as the average of the items (I felt that the numbers received were ‘‘my numbers’’; I found the results to bewritten personally for me; I felt that the information was relevant to me; I felt that the information was designed specifically for me)	✓	Recall of heart age or absolute risk result was assessed as correct (i.e., the exact right answer) or incorrect based on open numerical responses (and reassessed at 2-week follow-up)	X ✓
			2. Heart age (a) text only (b) text + bar graph (c) text + line graph
	Damman et al. (2018) 2x2 factorial design RCT in the Netherlands	Online questionnaire (hypothetical results). Post-intervention outcomes.	1. Infographics of 10 yr risk information (a) alone or (b) with a risk percentage and icon array	Framingham	727; 151 in infographics alone, 145 in infographics plus risk percentage, 133 in risk text alone, 168 in risk text plus risk percentage, 130 in heart age Aged 45-65	Intentions to change behaviour Mixed results: intention to visit GP (P=.023) and to become more physically active (P=.013) were significantly different between % risk and heart age (more likely to if seeing heart age) but no difference for eating more healthily and using medication. Risk perceptions Heart age perceived risk as higher: more likely to experience a CVD event (P=.003), saw their risk…	Participants scored the following statements (1 = certainly not, 7 = certainly): “After seeing this information, I would eat more healthily/exercise more/use medication” “After seeing this information, I would go to my doctor for further screening, such as measuring cholesterol and blood pressure” (1 = certainly not, 7 = certainly)		X	✓	✓	X							Participants were asked to estimate their chance of developing CVD, the likelihood of developing CVD and the severity of CVD (7-point Likert scales). Participants also scored the following statements: “This risk means that something is going on with my health (1 = strongly disagree, 7 = strongly agree)”; “I think this risk is (1 = very unfavorable, 7 = very favorable)”; “This risk has (1 = no ser…	✓	“I find the risk in the test result: 1 = not worrisome at all, 7 = very worrisome” Negative affect: feeling afraid, anxious, and worried. Positive affect: feeling hopeful, optimistic, and enthusiastic. All items were answered with a scale of 0 (‘none of this feeling’) to 10 (‘a lot of this feeling’)	✓		X	✓	“I find the information from the test results (a) 1 = completely unrealistic, 7 = very realistic), (b) 1 = completely irrelevant, 7 = very relevant, (c) 1 = very unclear, 7 = very clear, (d) 1 = very useless, 7 = very useful), (e) 1 = not at all useable, 7 = very useable” and “I would take these test results (1 = not at all seriously, 7 = very seriously)”	X ✓	Recall of quantitative information: “Based on the test results, my CVD risk within the next 10 years is . . . .%/my heart age is . . . .”; “Based on the test results, my CVD risk is: (1 = substantially reduced, 5 = substantially increased)” Recall of qualitative information: Recall of causes: “Based on the test results, the main cause of my risk is (age, weight, stress level, smoking habits, fami…	X ✓
			2. Text of risk information (a) alone or (b) with a risk percentage and icon array
			3. Heart age with infographics
	Van Der Pol-Harney et al. (2021) 2x3 factorial design RCT in Australia	Online questionnaire. Participants randomised to one of three risk communication formats and received low or high risk based on self-report lifestyle risk factors. Post-intervention outcomes.	1. Lifetime percentage risk	Provided with either low (5%, 16 years) or high (69%, 35 years) lifetime risk. High risk = smoke and/or eat 1 or no servings or fruit per day.	174; 53 in percentage risk, 50 in heart age, 71 in fitness age Mean age 19	Intentions to change behaviour Fitness age group had lower intentions to change diet and exercise than the Heart age group (P=-.048), % risk group (P=.018), and these two groups combined (P=.015). Risk perceptions Receiving a high risk result was associated with higher perceived numerical, verbal, and comparative risk (across all formats). Perceived numerical and comparative risk did not vary gre…	Assessed using a 3-item Likert Scale on smoking, diet and exercise. For example, for diet, participants rated three items from 1 (strongly disagree) to 7 (strongly agree): ‘I expect to improve my diet in the next 2 weeks;’ ‘I want to improve my diet in the next 2 weeks;’ ‘I intend to improve my diet in the next 2 weeks’.	X	✓	✓									Assessed using three items on absolute numerical risk, absolute verbal risk and comparative risk. For example, the question ‘If I don’t change my lifestyle, I think my chance of having a heart attack or stroke in my lifetime is:’ was rated 0–100% for the absolute numerical risk measure and from ‘almost zero’ to ‘almost certain’ for the absolute verbal measure	X ✓	Worry was assessed with the quations: ‘To what extent are you worried about heart disease?’ and ‘To what extent does thinking about heart disease bother you?’ Ratings ranged from not at all (0) to extremely (10)	✓				Credibility was assessed with four items rated on a 7-point Likert scale from 1 (strongly disagree) to 7 (strongly agree): 'I felt that the numbers received were ‘‘my numbers“', 'I found the results to be written personally for me', 'I felt that the information was relevant to me', 'I felt that the information was designed specifically for me'	✓
			2. Heart age
			3. Fitness age
	Lowensteyn et al. (1998) RCT in Canada	Physicians enrolled their own patients who they thought would benefit from a risk profile. Followed up 3 months later.	1. Control: Usual care	Framingham	958; 176 in control, 782 in risk profile Aged 30-74; mean age 51	Blood pressure No difference between change in blood pressure in profile group vs control group (-2 systolic in profile group vs -1.2; -0.9 for diastolic in profile group vs 0.1). Cholesterol At the 3 month follow up, p's who were shown their risk profile had significantly greater reductions (P<.05) in total cholesterol, LDL, and total/HDL cholesterol ratio (after adjusting for group differences …																								Total, HDL and LDL cholesterol Systolic and diastolic blood pressure 8-Year coronary absolute risk	X	✓	✓	BMI of kg/m^2		X
			2. Intervention: Paper based risk profile, including their 8 year risk of developing coronary disease, and how this risk would reduce if they changed one or more risk factors. Cardiovascular age also shown.
	Grover et al. (2007) RCT in Canada	Physicians enrolled their patients. Baseline visit, and followed up at 3, 6, 9 and 12 months.	1. Control: Usual care	Framingham (or Cardiovascular Life Expectancy Model for CVD patients)	3053 received initial intervention: 1510 in risk profile group and 1543 in control Mean age 64	Blood pressure After 12 months, both systolic (P=.005) and diastolic (P=.01) blood pressure decreased significantly more in the intervention group vs usual care. Cholesterol P's who were shown their risk profile reduced their LDL cholesterol by 51.2mg/dL whereas in usual care it reduced by 48.0mg/dL (P=.02). Similarly, total cholesterol (P=.02) and cholesterol ratio (P=.002) was significantly mor…																								Total, HDL, LDL and Triglycerides cholesterol Systolic and diastolic blood pressure 10-Year coronary absolute risk	✓	✓	✓
			2. Intervention: Paper based risk profile including cardiovascular age, ongoing feedback on risk after lifestyle changes or medication.
	Lopez-Gonzalez et al. (2013) RCT in Spain	Participants interviewed by researchers and clinical assistants, measurements taken. Follow up measurements taken 12 months later.	1. Usual care	Framingham	2844: 975 in usual care, 955 in percentage risk, 914 in heart age Mean age 46	Self reported behaviour change Physical activity sessions per week decreased in control (0.35), but increased to a similar extent in both risk (0.68) and heart age groups (0.88) (all P<.001). Number of people currently smoking increased in control by 0.9%, decreased in risk by 0.4%, decreased in heart age by 1.8% (P<.001). Blood pressure Systolic BP reduced by 2.31mmHg in risk vs 4.37 in heart ag…							Self-reported number of sessions of physical activity per week Do you currently smoke (yes or no)	✓		✓														Total, HDL and Triglycerides cholesterol Systolic and diastolic blood pressure	✓	✓		BMI of kg/m^2 Weight in kg Waist circumference in cm	✓	✓	✓
			2. Percentage risk
			3. Heart age
	Näslund et al. (2019) RCT in Sweden	Participants meeting with their primary care physician, measurements taken. Follow up measurements taken 12 months later.	1. Control: Completing a primary care health survey including CVD risk factor screening, pharmacological CVD prevention if required and advice on healthy lifestyle, and an ultrasound	Framingham	3532; 1783 in control, 1749 in intervention Aged 40-60	Self reported behaviour change Significant increase in use of lipid-lowering medication in the intervention group compared to control group (P<.05). Blood pressure Systolic increased by 1.6mmHg in control and was stable (-0.2mmHg) in the intervention group – not significant. Cholesterol Total and LDL decreased in both groups, but the reduction was greater in the intervention group than in the con…							Whether or not they used lipid lowering and/or anti-hypertensive medication at 1 year follow up					✓												Total, HDL, LDL and Triglycerides cholesterol Systolic and diastolic blood pressure Both Framingham and SCORE absolute risk	X	✓	✓	Waist circumference in cm	X		X
			2. Intervention: The above plus pictorial representation of carotid ultrasound (including vascular age) plus a nurse phone call to confirm understanding 2-4 weeks later and information repeated after 6 months
	Svendsen et al. (2020) cluster RCT in Norway	Participants discussed risk with pharmacy staff. Follow up after 4 weeks.	1. Control: Conventional risk communication (each risk factor categorised in 4 groups from good (green) to poor (red), and diet and lifestyle advice given verbally and in written form)	JBS-3	257; 120 in control, 137 in intervention Mean age 60	Self reported behaviour change Physical activity levels did not change after 4 weeks in either of the groups. Blood pressure No differences in blood pressure levels. Cholesterol No differences in cholesterol levels between the groups. Consultation communication The heart age tool was considered a convenient and motivating communication tool by pharmacy staff.							Physical activity level was self-reported and recorded as the sum of minutes of vigorous and moderate physical activity per day			X														Total, HDL, LDL and Triglycerides cholesterol Systolic and diastolic blood pressure	X	X
			2. Intervention: The above plus heart age
