# Supplementary material for: Interventions Using Heart Age for Cardiovascular Disease Risk Communication: Systematic Review of Psychological, Behavioral, and Clinical Effects
Source: JMIR Cardio. 2021 Nov 5;5(2):e31056. doi: 10.2196/31056 (PMC8663444; doi:10.2196/31056)
Supplement: Multimedia Appendix 2 [file cardio_v5i2e31056_app2.xlsx]

## Sheet: Sheet1
Paper	BCTs in each condition
	Heart age only	%age risk only	Heart age + %age risk	Usual care / no intervention	All groups
Soureti 2010	Salience of consequences	Information about health consequences			Instruction on how to perform a behaviour
Lopez-Gonzalez 2013	Salience of consequences	Information about health consequences		X	Instruction on how to perform a behaviour Credible source
Svendsen 2020			Salience of consequences Comparative imagining of future outcomes	X	Instruction on how to perform a behaviour Information about health consequences Credible source
Bonner 2015	Salience of consequences	Information about health consequences			Comparative imagining of future outcomes Credible source Instruction on how to perform a behaviour
Damman 2018	Salience of consequences	Information about health consequences
Lowensteyn 1998			Information about health consequences Salience of consequences Comparative imagining of future outcomes	X	Credible source
Grover 2007			Information about health consequences Salience of consequences Social comparison Feedback on outcome(s) of behaviour	X	Credible source
Witteman 2014		X	X		Instruction on how to perform a behaviour Information about health consequences Salience of consequences
Naslund 2019	Biofeedback Social support (unspecified) Instruction on how to perform a behaviour Information about health consequences Salience of consequences			X	Credible source
Bonner 2014			Information about health consequences Salience of consequences Credible source Comparative imagining of future outcomes		(only one condition)
Shefer 2016			Instruction on how to perform a behaviour Information about health consequences Salience of consequences Social comparison	X
Riley
Van der pol harney
Bonner 2020
Gidlow
Goldman 2006			Information about health consequences Salience of consequences Social comparison		(only one condition)

## Sheet: BCTs in each group
Paper	BCTs in each condition
	Shown heart age only	Shown % risk only	Shown both heart age + % risk together	Usual care / no intervention
Soureti et al. (2010)	Instruction on how to perform a behaviour Salience of consequences	Instruction on how to perform a behaviour Information about health consequences
Witteman et al. (2014)		Instruction on how to perform a behaviour Information about health consequences Salience of consequences	Instruction on how to perform a behaviour Information about health consequences Salience of consequences
Bonner et al. (2015)	Instruction on how to perform a behaviour Salience of consequences Comparative imagining of future outcomes Credible source	Instruction on how to perform a behaviour Information about health consequences Credible source Comparative imagining of future outcomes
Damman et al. (2018)	Salience of consequences	Information about health consequences
Van Der Pol-Harney et al. (2021)	Instruction on how to perform a behaviour Information about health consequences Salience of consequences Comparative imagining of future outcomes [all the above for fitness age too]	Instruction on how to perform a behaviour Information about health consequences Comparative imagining of future outcomes
Lowensteyn et al. (1998)			Information about health consequences Salience of consequences Credible source Comparative imagining of future outcomes	Credible source
Grover et al. (2007)			Feedback on outcome(s) of behaviour Information about health consequences Salience of consequences Social comparison Credible source	Credible source
Lopez-Gonzalez et al. (2013)	Salience of consequences Instruction on how to perform a behaviour Credible source	Instruction on how to perform a behaviour Information about health consequences Credible source		Instruction on how to perform a behaviour Credible source
Näslund et al. (2019)	Biofeedback Social support (unspecified) Instruction on how to perform a behaviour Information about health consequences Salience of consequences Credible source			Credible source
Svendsen et al. (2020)	Instruction on how to perform a behaviour Information about health consequences Salience of consequences Credible source Comparative imagining of future outcomes			Instruction on how to perform a behaviour Information about health consequences Credible source
Goldman et al. (2006)			Information about health consequences Salience of consequences Social comparison
Bonner et al. (2014)			Information about health consequences Salience of consequences Credible source Comparative imagining of future outcomes
Shefer et al. (2016)			Instruction on how to perform a behaviour Information about health consequences Salience of consequences Social comparison	No BCTs identified
Riley et al. (2020)			Information about health consequences Salience of consequences Credible source Comparative imagining of future outcomes
Gidlow et al. (2020)			Information about health consequences Salience of consequences Credible source Comparative imagining of future outcomes
Bonner et al. (2020)	Social support (unspecified) Instruction on how to perform a behaviour Information about health consequences Salience of consequences Prompts/cues Credible source Non-specific reward
